# Supplementary material for: DuXplore: A Dual-Hierarchical Deep Learning Model for Prognostic Prediction of Hepatocellular Carcinoma in Digital Pathology
Source: Diagnostics (Basel). 2025 Nov 24;15(23):2981. doi: 10.3390/diagnostics15232981 (PMC12691227; doi:10.3390/diagnostics15232981)
Supplement: Supplementary file 1 [file diagnostics-15-02981-s001.zip]

Archive with 1 entries (1 files):
- diagnostics-3911468-supplementary.pdf
